# Supplementary material for: Pparg may Promote Chemosensitivity of Hypopharyngeal Squamous Cell Carcinoma
Source: PPAR Res. 2020 Apr 22;2020:6452182. doi: 10.1155/2020/6452182 (PMC7193298; doi:10.1155/2020/6452182)
Supplement: Supplementary Materials — PPARG_HSCC: detailed results of pathway analysis and mega-analysis for PPARG and HSCC relationship study. [file 6452182.f1.xlsx]

## Sheet: Regulatory_Pathway1
Entity1 Name	Relation Relation	Relation Object Type	Relation Effect	Relation # of Total References	Relation PMID	Relation Sentence	Relation Title	Entity2 Name
PPARG	positive Expression: PPARG --+> H2AFX	Expression	positive	2	23332223	Peroxisome proliferator-activated receptor-Î³ ligands may enhance the Î³-radiation-induced DNA damage response, possibly by increasing Î³-H2AX expression.	Combined treatment with peroxisome proliferator-activated receptor (PPAR) gamma ligands and gamma radiation induces apoptosis by PPARÎ³-independent up-regulation of reactive oxygen species-induced deoxyribonucleic acid damage signals in non-small cell lung cancer cells.	H2AFX
PPARG	positive Expression: PPARG --+> BMP6	Expression	positive	3	17592024;18616389	Interestingly, peroxisome proliferator-activated receptorÎ³ activation increased expression of BMP-6 and BMP-7 mRNAs while reduced that of activin-Î² B mRNA in LÎ² T2 cells in the present results, suggesting the reminiscent pattern shown in nonfunctioning adenomas rather than follicle-stimulating hormone-producing adenomas. ;Interestingly, overexpression of PPARgamma2 not only promoted adipogenic…	Effects of peroxisome proliferator-activated receptor activation on gonadotropin transcription and cell mitosis induced by bone morphogenetic proteins in mouse gonadotrope LbetaT2 cells.;A comprehensive analysis of the dual roles of BMPs in regulating adipogenic and osteogenic differentiation of mesenchymal progenitor cells.	BMP6
PPARG	positive Expression: PPARG --+> NME1	Expression	positive	1	27260467;27260467;27260467	A question raised here is how PPAR-Î³ regulates nm23-H1 and TIMP-2 expression. ;Our results suggested that PPAR-Î³ might directly increase the expression of nm23-H1/TIMP-2, because the PPAR-Î³ ligand, TGZ also increased the nm23-H1 and TIMP-2 protein expression in A549 cells. ;In conclusion, the present study demonstrates that QP (which is rich in quercetin metabolites-Q3G and Q3'S), like a PPAR-…	Quercetin metabolites inhibit MMP-2 expression in A549 lung cancer cells by PPAR-Î³ associated mechanisms;Quercetin metabolites inhibit MMP-2 expression in A549 lung cancer cells by PPAR-Î³ associated mechanisms;Quercetin metabolites inhibit MMP-2 expression in A549 lung cancer cells by PPAR-Î³ associated mechanisms	NME1
PPARG	positive PromoterBinding: PPARG --+> ALB	PromoterBinding	positive	3	19932685;20529675;20529675;20529675;19932685;19932685;19932685;19932685;19932685;19932685	No significant binding of PPAR-Î³ to the albumin promoter was detected (data not shown). ;No significant binding of PPAR-Î³ to the albumin promoter was detected (data not shown). ;Although further study should be needed to elucidate detailed molecular mechanisms, our findings suggest that CCAAT/enhancer-binding protein-Î² may act as a positive regulator in PPAR-Î³ or CCAAT/enhancer-binding protei…	Albumin mediates PPAR-Î³ or C/EBP-Î±-induced phenotypic changes in pancreatic stellate cells;Albumin expression is required for adipocyte differentiation of 3T3-L1 cells;Albumin expression is required for adipocyte differentiation of 3T3-L1 cells;Albumin expression is required for adipocyte differentiation of 3T3-L1 cells;Albumin mediates PPAR-Î³ or C/EBP-Î±-induced phenotypic changes in pancreat…	ALB
PPARG	positive PromoterBinding: PPARG --+> ARNTL	PromoterBinding	positive	13	20451570;20871864;26888119;26607039;24297467;25822100;25799429;24111970;22703297;20871864;22899986;20871864;31160540	They also identified that PPARÎ³ binds to the BMAL1 promoter and transactivates it . ;Chromatin immunoprecipitation analysis reveals that peroxisome proliferator-activated receptorÎ³ also interacts with proliferator-activated receptor response element in Bmal1 promoter [30]. ;The nuclear transcription factor, peroxisome proliferator-activated receptor Î³ , directly induces Bmal1 mRNA expression. …	Cardiovascular disease, chronopharmacotherapy, and the molecular clock;PPARs in rhythmic metabolic regulation and implications in health and disease;Circadian clock and the onset of cardiovascular events;Bringing obesity to light: Rev-erbÎ±, a central player in light-induced adipogenesis in the zebrafish?;Novel putative mechanisms to link circadian clocks to healthy aging;Changes of dietary fat a…	ARNTL
PPARG	positive Regulation: PPARG --+> BMP6	Regulation	positive	2	18616389	Interestingly, overexpression of PPARgamma2 not only promoted adipogenic differentiation, but also enhanced osteogenic differentiation upon BMP-2, BMP-6, and BMP-9 stimulation. ;They found that PPAR-Î³2 overexpression not only promoted adipogenic differentiation, but also enhanced osteogenic differentiation upon BMP2, BMP6, and BMP9 stimulation.	A comprehensive analysis of the dual roles of BMPs in regulating adipogenic and osteogenic differentiation of mesenchymal progenitor cells.;The wonders of BMP9: From mesenchymal stem cell differentiation, angiogenesis, neurogenesis, tumorigenesis, and metabolism to regenerative medicine	BMP6
ALB	positive Regulation: ALB --+> chemosensitivity	Regulation	positive	2	23063551;23063551;23063551	Next, we examined the mechanism of Poly-SNO-human serum albumin-induced chemosensitivity.;Another mechanism of Poly-SNO-human serum albumin-induced chemosensitivity could be intracellular accumulation of doxorubicin.;Next, we examined the mechanism of Poly-SNO-human serum albumin-induced chemosensitivity.	Elucidation of the therapeutic enhancer mechanism of poly-S-nitrosated human serum albumin against multidrug-resistant tumor in animal models;Elucidation of the therapeutic enhancer mechanism of poly-S-nitrosated human serum albumin against multidrug-resistant tumor in animal models;Elucidation of the therapeutic enhancer mechanism of poly-S-nitrosated human serum albumin against multidrug-resist…	chemosensitivity
TSC22D1	positive Regulation: TSC22D1 --+> chemosensitivity	Regulation	positive	3	10854535;15379637	More recently, we reported that overexpression of TSC-22 enhanced chemosensitivity and radiation-sensitivity by inducing apoptosis in the cancer cells . ;We have previously reported that TSC-22 negatively regulates the growth of TYS cells, and that overexpression of TSC-22 protein in TYS cells enhanced the in vitro chemosensitivity of the cells. ;Subsequently, we found that artificial overexpress…	Posttranscriptional regulation of TSC-22 (TGF- Î² -stimulated clone-22) gene by TGF- Î² 1;In vivo enhancement of chemosensitivity of human salivary gland cancer cells by overexpression of TGF-beta stimulated clone-22.;TSC-22 (TGF-beta stimulated clone-22): a novel molecular target for differentiation-inducing therapy in salivary gland cancer.	chemosensitivity
ARNTL	positive Regulation: ARNTL --+> chemosensitivity	Regulation	positive	4	25175925;25175925;25175925;25175925;26253128;25175925	ARNTL inhibits anchorage-dependent growth and restores chemosensitivity.;Overexpression of ARNTL restored the chemosensitivity to cisplatin in these cells (Fig. 5D).;Overexpression of ARNTL suppressed tumor growth, restored chemosensitivity and resumed the;(D) Overexpression of ARNTL restored chemosensitivity to cisplatin in MCP2 cells.;Furthermore, overexpression of BMAL1 inhibits cell growth, e…	Epigenetic silencing of ARNTL, a circadian gene and potential tumor suppressor in ovarian cancer;Epigenetic silencing of ARNTL, a circadian gene and potential tumor suppressor in ovarian cancer;Epigenetic silencing of ARNTL, a circadian gene and potential tumor suppressor in ovarian cancer;Epigenetic silencing of ARNTL, a circadian gene and potential tumor suppressor in ovarian cancer;Carcinogeni…	chemosensitivity
PPARG	positive Regulation: PPARG --+> TSC22D1	Regulation	positive	2	12468551;12468551;12468551;12468551;12468551;12468551;12468551;12468551;12468551	The ability of PPARÎ³ to induce TSC-22 was not dependent on an intact TGF-Î²1 signaling pathway and was specific for the Î³ isoform. ;Time and dose-dependent induction of TSC-22 by PPARÎ³ and TGF-Î²1.;Transcriptional Regulation of TSC-22 by PPARÎ³ and TGF-Î²1. ;The MOSER S cells were chosen as a system to study TSC-22 regulation by PPARÎ³ or TGF-Î²1 and to test the hypothesis that TSC-22 is a reg…	Peroxisome proliferator-activated receptor gamma and transforming growth factor-beta pathways inhibit intestinal epithelial cell growth by regulating levels of TSC-22.;Peroxisome proliferator-activated receptor gamma and transforming growth factor-beta pathways inhibit intestinal epithelial cell growth by regulating levels of TSC-22.;Peroxisome proliferator-activated receptor gamma and transformi…	TSC22D1
PPARG	positive Regulation: PPARG --+> THRB	Regulation	positive	2	28923345;19782026	For example, SIRT1 deacetylates androgen receptor, thyroid hormone receptor Î²1, liver X receptor and peroxisome proliferator-activating receptor Î³ (PPARÎ³), and modulates their downstream biologic actions ( ).;Peroxisome proliferator-activated receptor Î³ (PPARÎ³) coactivator-1Î± (PGC-1Î±) was originally identified as a PPARÎ³-interacting protein in brown adipose tissue and shown to serve as a …	SIRT1 is a transcriptional enhancer of the glucocorticoid receptor acting independently to its deacetylase activity;Dynamic Interactions and Cooperative Functions of PGC-1Î± and MED1 in TRÎ±-Mediated Activation of the Brown-Fat-Specific UCP-1 Gene	THRB
THRB	positive Regulation: THRB --+> chemosensitivity	Regulation	positive	1	25820519	Inducible overexpression of TRÎ² in MDA-MB-453 cells reduced cell growth as expected and enhanced chemosensitivity (Supplemental Fig. 2).	Targeting thyroid hormone receptor beta in triple-negative breast cancer	chemosensitivity
NME1	positive Regulation: NME1 --+> chemosensitivity	Regulation	positive	6	12898755;14619565;17953358;21875478;25277180;15296908	Using pCMV-NEO-BAM system to keep stable expression of nm23-H1, the significant difference of NDPKA expression between transfected and non-transfected Tca8113 line cells was discovered; The metastases ability of transfected Tca8113 line cells decreased significantly; The chemo-sensitivity of transfected Tca8113 line cells to CDDP increased significantly. nm23-H1 can inhibit the metastases of Tca8…	[The effects of nm23-H1 on metastases ability and chemo-sensitivity in Tca8113 cell lines].;[In vitro study of the effect of nm23-H1 on metastasis ability and chemo-sensitivity of Acc-M cell lines].;[The effects of nm23-H1 gene cell transfection on abilities of invasion, adhesion and chemotherapeutic sensitivity of bladder cancer T-24 cell line].;[nm23-H1-siRNA enhances the chemosensitivity to li…	chemosensitivity
PPARG	positive Regulation: PPARG --+> chemosensitivity	Regulation	positive	4	22684020;22684020;25333644;25333644;23964924	A mathematical model was formulated to support the hypothesis that activation of PPARÎ³ by KEAP1 knockdown could overcome the increase in chemoresistance resulting from NRF2 activation in these cancer cells, leading to enhanced chemosensitivity. ;The resulting significant upregulation of PPARÎ³ would lead to an increase in chemosensitivity.;Silencing of PPARÎ³ decreases the chemosensitivity of pa…	Regulatory role of KEAP1 and NRF2 in PPARÎ³ expression and chemoresistance in human non-small-cell lung carcinoma cells;Regulatory role of KEAP1 and NRF2 in PPARÎ³ expression and chemoresistance in human non-small-cell lung carcinoma cells;Prognostic significance and therapeutic implications of peroxisome proliferator-activated receptor Î³ overexpression in human pancreatic carcinoma;Prognostic s…	chemosensitivity
BMP6	positive Regulation: BMP6 --+> chemosensitivity	Regulation	positive	2	23674072	Inhibition of BMP6 expression decreases the chemosensitivity of breast cancer MCF7 cells to doxorubicin.	Downregulation of BMP6 enhances cell proliferation and chemoresistance via activation of the ERK signaling pathway in breast cancer	chemosensitivity
H2AFX	positive Regulation: H2AFX --+> chemosensitivity	Regulation	positive	4	26687759;27006338;25487737;25487737;29435013	... of H2AX and phosphorylated H2AX after Lin28A over-expression in HCT116 cells, and the result showed that the elevated expression of Lin28A attenuated the expression of H2AX and phosphorylated H2AX level, while the over-expression of Lin28A did not decrease the mRNA level of H2AX (Fig. 4c, d); which suggested that Lin28A may repress the translation of H2AX at translational level and the decrea…	Lin28A enhances chemosensitivity of colon cancer cells to 5-FU by promoting apoptosis in a let-7 independent manner;Chronic oxidative stress promotes H2AX protein degradation and enhances chemosensitivity in breast cancer patients.;Critical role of lysine 134 methylation on histone H2AX for Î³-H2AX production and DNA repair;Critical role of lysine 134 methylation on histone H2AX for Î³-H2AX produ…	chemosensitivity
				54

## Sheet: Regulatory_Pathway2
Entity1 Name	Relation Relation	Relation Object Type	Relation Effect	Relation # of Total References	Relation PMID	Relation Sentence	Relation Title	Entity2 Name
PPARG	negative Expression: PPARG ---| EGR1	Expression	negative	17	20688046;18485432;18346464;16713977;16713977;17981503;16540375;22677361;22677361;22677361;25660363;17715378;15023995;15023995;12468449;12468449;26538827;26538827;12468449;19657050;22677361;12468449;24925061;25591955	Additionally, peroxisome proliferator-activated receptor Î³ activation suppresses induction of EGR1 expression , so that both interference of DMC activated peroxisome proliferator-activated receptor Î³ with EGR1 and NF-ÎºB could contribute to the suppressive effect of DMC on mPGES-1 transcription.;However, over-activated PPAR-Î³ suppresses EGR-1 expression in a feedback regulatory way ( ). ;The P…	Dimethylcelecoxib inhibits mPGES-1 promoter activity by influencing EGR1 and NF-ÎºB;Hypo-responsiveness of interleukin-8 production in human embryonic epithelial intestine 407 cells independent of NF-ÎºB pathway: New lessons from endotoxin and ribotoxic deoxynivalenol;Regulation of EP4 expression via the Sp-1 transcription factor: Inhibition of expression by anti-cancer agents;Carbon Monoxide Orc…	EGR1
PPARG	negative Expression: PPARG ---| CFTR	Expression	negative	7	19403648;19820124;27638207;21052534;21052534;21052534;21052534;22874761;22179013	PPARÎ³ agonists decrease cellular CFTR mRNA.;The paradigm of PPARÎ³-mediated decreases in CFTR expression also is validated by studies in intestinal cells. ;peroxisome proliferator-activated receptor-Î³ pathway regulates the expression of antimicrobial peptides and Cftr and activation by rosiglitazone corrects the high-fat-diet effects in the ileum. ;Based on the previous finding that PPARÎ³ agon…	PPAR{gamma} agonists inhibit vasopressin-mediated anion transport in the MDCK-C7 cell line.;PPARgamma agonists, modulation of ion transporters, and fluid retention.;High-fat diet modifies the PPAR-Î³ pathway leading to disruption of microbial and physiological ecosystem in murine small intestine;Pioglitazone attenuates cystic burden in the PCK rodent model of polycystic kidney disease;Pioglitazon…	CFTR
PPARG	negative Expression: PPARG ---| STAT3	Expression	negative	8	432;12215492;12215492;12454768;12454768;12454768;27483249;27483249;12215492	For example, PPARÎ³ activation can inhibit expression of STAT3 and MMP3 which induce microglial activation, and also directly inhibit pro-inflammatory cascades induced by microglia ( ), limiting deleterious effects. ;Thus, PPARÎ³ ligands 15-deoxy-Î” 12,14-prostaglandin J2 and troglitazone selectively inhibit IL-6-induced STAT3 transactivation.;Thus, it is clear that such inhibitory effects on STA…	Insulin resistance and Parkinson's disease: A new target for disease modification?;Transcriptional Inactivation of STAT3 by PPARÎ³ Suppresses IL-6-Responsive Multiple Myeloma Cells;Transcriptional Inactivation of STAT3 by PPARÎ³ Suppresses IL-6-Responsive Multiple Myeloma Cells;Vascular inflammation is negatively autoregulated by interaction between CCAAT/enhancer-binding protein-delta and peroxi…	STAT3
PPARG	negative Expression: PPARG ---| TWIST1	Expression	negative	3	24169451;27825360;27825360;27825360;27825360;24322444;24322444	Interestingly, TWIST1 expression, which is also regulated by PPARÎ³, is reduced in obese adipocytes and correlates with the inflammatory status of the tissue . ;We verified that PPARÎ³ regulates Twist 1 expression. ;To determine how PPARÎ³ regulates Twist 1 expression, we added pioglitazone (1 Î¼M, 24 h), a classic PPARÎ³ agonist, and T0070907 (100 Î¼M, 24 h), a common PPARÎ³ inhibitor, into the …	Genomic and epigenomic regulation of adipose tissue inflammation in obesity;A possible regulatory link between Twist 1 and PPARÎ³ gene regulation in 3T3-L1 adipocytes;A possible regulatory link between Twist 1 and PPARÎ³ gene regulation in 3T3-L1 adipocytes;A possible regulatory link between Twist 1 and PPARÎ³ gene regulation in 3T3-L1 adipocytes;A possible regulatory link between Twist 1 and PPA…	TWIST1
PPARG	negative Expression: PPARG ---| IGF1R	Expression	negative	5	28348577;20843793;20843793;20843793;20843793;20843793;26542126;20843793;25591865	It is not known how PPARÎ³ affects the expression of IGF-1, IGFBP-3, or the IGF receptor (IGFR) in the bladder or differences among the thiazolidinedione drug class. ;To determine potential transcriptional regulation of IGF-1R gene expression by PPARÎ³ ligands, we measured IGF-1R mRNA levels by real time PCR. ;Our data, however, indicate that thiazolidinedione up-regulation of IGF-1R is unlikely …	Deciphering the Roles of Thiazolidinediones and PPAR Î³ in Bladder Cancer;Thiazolidinediones up-regulate insulin-like growth factor-1 receptor via a peroxisome proliferator-activated receptor Î³-independent pathway;Thiazolidinediones up-regulate insulin-like growth factor-1 receptor via a peroxisome proliferator-activated receptor Î³-independent pathway;Thiazolidinediones up-regulate insulin-like…	IGF1R
PPARG	negative Expression: PPARG ---| TERT	Expression	negative	7	16405739;16405739;16405739;16556873;16556873;16556873;16556873;16556873;16556873;16556873;16556873;16556873;16556873;16556873;16556873;16556873;16556873;29532879;21790308;21790308;16405739;16556873;23875162	These results suggest that PPAR gamma plays an important role in the HEC-1A cell proliferation by hTERT expression. ;The ligand activation of PPARÎ³ resulted in the down-regulation of c-myc and hTERT mRNA expression. ;The activation of PPARÎ³ by its agonist pioglitazone was found to down-regulate the mRNA expression of c-myc and hTERT genes in peripheral blood mononuclear cells (Figure 6). ;Our f…	The effect of rosiglitazone, peroxisome proliferator-activated receptor gamma agonist on human telomerase reverse transcriptase expression in HEC-1A cell;Receptor Ck-dependent signaling regulates hTERT gene transcription.;Receptor Ck-dependent signaling regulates hTERT gene transcription.;Receptor Ck-dependent signaling regulates hTERT gene transcription.;Activation of peroxisome proliferator-act…	TERT
PPARG	negative Expression: PPARG ---| MYC	Expression	negative	14	15070854;18021457;16405739;16405739;16405739;16405739;22131991;24062073;11973610;11973610;16405739;17462534;19075513;22685453	Consequently, PPARÎ³ agonists result in the decreased levels of protein expression of c-Myc and Mcl-1 , which is also in parallel with the above results on mRNA expression analyzed by RPA.;In the colonic cancer HT-29 cell line, activation of Peroxisome proliferator activated receptorÎ³ by troglitazone increased cell death associated with down-regulation of c-myc and up-regulation of c-jun and gro…	Transcriptional Inactivation of STAT3 by PPARÎ³ Suppresses IL-6-Responsive Multiple Myeloma Cells;Growth hormone inhibits apoptosis in human colonic cancer cell lines: antagonistic effects of peroxisome proliferator activated receptor-gamma ligands.;Inhibition of cell motility by troglitazone in human ovarian carcinoma cell line.;Receptor Ck-dependent signaling regulates hTERT gene transcription.…	MYC
PPARG	negative MolTransport: PPARG ---| TERT	MolTransport	negative	1	16556873;16556873;16556873;16556873;16556873	Interestingly, pretreatment with the peroxisome proliferator-activated receptorÎ³ agonist significantly attenuated mitogen-induced translocation of TERT into the nucleus. ;Together, these data demonstrate that peroxisome proliferator-activated receptorÎ³ ligands inhibit mitogen-induced TERT nuclear translocation, which may, in addition to the transcriptional suppression of TERT, play a role in th…	Activation of peroxisome proliferator-activated receptor gamma suppresses telomerase activity in vascular smooth muscle cells.;Activation of peroxisome proliferator-activated receptor gamma suppresses telomerase activity in vascular smooth muscle cells.;Activation of peroxisome proliferator-activated receptor gamma suppresses telomerase activity in vascular smooth muscle cells.;Activation of pero…	TERT
PPARG	negative PromoterBinding: PPARG ---| CSF1	PromoterBinding	negative	2	18566389;18566389	Overexpression of PPARgamma prevented LPS-stimulated M-CSF production in RAW 264.7 cells, an effect that was abrogated by a specific PPARgamma antagonist, GW9662. ;Overexpression of PPARgamma prevented LPS-stimulated M-CSF production in RAW 264.7 cells, an effect that was abrogated by a specific PPARgamma antagonist, GW9662.	Peroxisome proliferator-activated receptor-gamma regulates the expression of alveolar macrophage macrophage colony-stimulating factor.;Peroxisome proliferator-activated receptor-gamma regulates the expression of alveolar macrophage macrophage colony-stimulating factor.	CSF1
PPARG	negative PromoterBinding: PPARG ---| CCR2	PromoterBinding	negative	5	27054331;27054331;27054331;27054331;27054331;20837707;21474828;21474828;21474828;21327395	indicated that both PER1 and PPAR-Î³ bind specifically to only the â€“180/+16-bp region of Ccr2 promoter (Figure 8a), implying that PER1 protein may interact with PPAR-Î³. ;The ChIP assay clearly showed that PER1 protein and PPAR-Î³ bound specifically to only the â€“180/+16-bp region of the Ccr2 promoter. ;Therefore, we speculated that PPAR-Î³ may interact with one of these transcription factors …	PER1 prevents excessive innate immune response during endotoxin-induced liver injury through regulation of macrophage recruitment in mice;PER1 prevents excessive innate immune response during endotoxin-induced liver injury through regulation of macrophage recruitment in mice;PER1 prevents excessive innate immune response during endotoxin-induced liver injury through regulation of macrophage recru…	CCR2
PPARG	negative Regulation: PPARG ---| SP7	Regulation	negative	2	24560946	It has shown that inhibition of PPARÎ³ expression by miR-20a enhances osteoblast differentiation by increasing BMP4, Runx2 and osterix . ;Peroxisome proliferator-activated receptor-gamma , which represses osteogenic transcription factors (runt-related transcription factor 2 and osterix) and stimulates expression of adipogenic genes in bone marrow, was already found to be modulated by hypercortiso…	MicroRNAs expression and their regulatory networks during mesenchymal stem cells differentiation toward osteoblasts;Active Cushing syndrome patients have increased ectopic fat deposition and bone marrow fat content compared to cured patients and healthy subjects: A pilot 1H-MRS study	SP7
MYC	negative Regulation: MYC ---| chemosensitivity	Regulation	negative	16	28089283;28089283;16938463;26211592;27233476;19134217;19134217;10551811;28184929;24303084;25341931;26528706;10961689;17159602;26211592;27793037;28089283;30459529;31761897	Thus, MYC may have a role in chemosensitivity to anthracycline-cyclophosphamide and/or docetaxel drugs.;MYC may have a role in chemosensitivity to anthracycline-cyclophosphamide and/or docetaxel drugs.;Interestingly, c-Myc has been shown to mediate enhanced chemosensitivity, whereas N-Myc and L-Myc did not. ;Taken together, our study identified that c-Myc inhibitor induces tumor growth arrest and…	MYC Amplification as a Predictive Factor of Complete Pathologic Response to Docetaxel-based Neoadjuvant Chemotherapy for Breast Cancer;MYC Amplification as a Predictive Factor of Complete Pathologic Response to Docetaxel-based Neoadjuvant Chemotherapy for Breast Cancer;Role of post-translational modifications in regulating c-Myc proteolysis, transcriptional activity and biological function;Inhibi…	chemosensitivity
CCR2	negative Regulation: CCR2 ---| chemosensitivity	Regulation	negative	1	28971904	CCR2 antagonist PF-04136309 reduced the number of monocytes and restored chemosensitivity in a pancreas tumor mouse model, indicating the therapeutic potential of CCL2/CCR2 inhibition.30 GLOSSARY{15005168={CellProcess=4000537 CellType=10000095}}	CD40 signaling instructs chronic lymphocytic leukemia cells to attract monocytes via the CCR2 axis	chemosensitivity
RAC1	negative Regulation: RAC1 ---| chemosensitivity	Regulation	negative	4	21837360;23792636;23760915;23760915;24441506;21837360	The MTT results revealed that down-regulation of Rac1 also increased chemosensitivity to the antitumor drugs elemene and nedaplatin in 801D cells. ;Silencing of Rac1 modifies lung cancer cell migration, invasion and actin cytoskeleton rearrangements and enhances chemosensitivity to antitumor drugs.;Results from the MTT assay in the present study revealed that downregula-tion of Rac1 increased che…	Silencing of Rac1 modifies lung cancer cell migration, invasion and actin cytoskeleton rearrangements and enhances chemosensitivity to antitumor drugs;Paxillin mutations affect focal adhesions and lead to altered mitochondrial dynamics: Relevance to lung cancer;Effect of Rac1 downregulation mediated by shRNA on the biological behaviour of human cervical cancer cells;Effect of Rac1 downregulation …	chemosensitivity
EGR1	negative Regulation: EGR1 ---| chemosensitivity	Regulation	negative	6	23178451;23478574;23478574;24704156;26708617	Furthermore, EGR1 or IPO7 knockdown by siRNA decreases chemosensitivity to BCA, suggesting that EGR1 upregulation and nuclear translocalization can be partially responsible for the cytotoxic effect of BCA on prostate cancer cells. ;Recent work revealed that knockdown of Egr-1 expression using Egr-1 siRNA enhanced the growth and chemosensitivity of breast cancer cell lines to camptothecin . ;Parra…	Early growth response protein 1 upregulation and nuclear translocation by 2'-benzoyloxycinnamaldehyde induces prostate cancer cell death;Egr-1 enhances drug resistance of breast cancer by modulating MDR1 expression in a GGPPS-independent manner;Egr-1 enhances drug resistance of breast cancer by modulating MDR1 expression in a GGPPS-independent manner;EGR1-dependent PTEN upregulation by 2-benzoylo…	chemosensitivity
TERT	negative Regulation: TERT ---| chemosensitivity	Regulation	negative	3	26772886;18708758;26497550	To our surprise, hTERT significantly inhibited the miR-1182-induced chemosensitivity to cisplatin for all treatment times and concentrations ( E-F). microRNAs regulate the expression of approximately one-third of the human genome, and increasing evidence indicates the potential of microRNAs as promising diagnostic or prognostic biomarkers and novel therapeutic targets in the treatment of malignan…	miR-1182 inhibits growth and mediates the chemosensitivity of bladder cancer by targeting hTERT;siRNA-mediated inhibition of hTERT enhances chemosensitivity of hepatocellular carcinoma.;Blockade of telomerase reverse transcriptase enhances chemosensitivity in head and neck cancers through inhibition of AKT/ERK signaling pathways.	chemosensitivity
SP7	negative Regulation: SP7 ---| chemosensitivity	Regulation	negative	1	29227978;29227978;29227978;29227978;29227978;29227978;29227978;29227978;29227978;29227978;29227978;29227978;29227978;29227978;29227978;29227978	Overexpression of Osx decreased the chemosensitivity of breast cancer cells, while knockdown of Osx increased the chemosensitivity of breast cancer cells.;In addition, we revealed that Osx decreased GALNT14-dependent chemosensitivity by enhancing anti-apoptosis.;Osx plays an important role in the chemosensitivity and inhibition of Osx expression may represent a therapeutic strategy to enhance the…	Osterix Decreases the Chemosensitivity of Breast Cancer Cells by Upregulating GALNT14.;Osterix Decreases the Chemosensitivity of Breast Cancer Cells by Upregulating GALNT14.;Osterix Decreases the Chemosensitivity of Breast Cancer Cells by Upregulating GALNT14.;Osterix Decreases the Chemosensitivity of Breast Cancer Cells by Upregulating GALNT14;Osterix Decreases the Chemosensitivity of Breast Can…	chemosensitivity
PPARG	negative Regulation: PPARG ---| RAC1	Regulation	negative	2	18209083	In this study, we show that in the BMVEC PPARgamma stimulation prevented activation of two GTPases, Rac1 and RhoA, which correlated with decreased monocyte adhesion to and migration across brain endothelium.	Activation of peroxisome proliferator-activated receptor gamma (PPARgamma) suppresses Rho GTPases in human brain microvascular endothelial cells and inhibits adhesion and transendothelial migration of HIV-1 infected monocytes.	RAC1
IGF1R	negative Regulation: IGF1R ---| chemosensitivity	Regulation	negative	26	28433634;28433634;21782884;17506723;20543858;19603014;27405474;28051262;28627639;29393438;20376536;20376536;20376536;23574723;20543858;24103397;23990456;23990456;24960521;12209582;17446062;17908353;18535748;18535748;20376536;20451373;21442237;22165963;22275271;23589145;27405474;23574723;31230061	For example, it has been shown that the inhibition of NF-ÎºB pathway could be correlated with the suppression of xenograft tumour growth and the enhancement of chemosensitivity induced by IGF-1R knockdown in pancreatic cancer cells .;Possible mechanisms of chemosensitivity involve inhibition of FAK-regulated IGF-1R activity and down-regulation of osteopontin expression, which leads to the inhibit…	Dual sphingosine kinase inhibitor SKI-II enhances sensitivity to 5-fluorouracil in hepatocellular carcinoma cells via suppression of osteopontin and FAK/IGF-1R signalling;Dual sphingosine kinase inhibitor SKI-II enhances sensitivity to 5-fluorouracil in hepatocellular carcinoma cells via suppression of osteopontin and FAK/IGF-1R signalling;Plasma and tissue insulin-like growth factor-I receptor (…	chemosensitivity
CFTR	negative Regulation: CFTR ---| chemosensitivity	Regulation	negative	1	28592122	These alterations may provide possible explanation why blockade of CFTR can increase chemosensitivity of cisplatin in prostate cancer cells.	Knockdown of CFTR enhances sensitivity of prostate cancer cells to cisplatin via inhibition of autophagy	chemosensitivity
TWIST1	negative Regulation: TWIST1 ---| chemosensitivity	Regulation	negative	7	18331824;18331824;18331824;18331824;28214899;22673193;23741524;24805866;24805866;24805866;24805866;18331824;24805866;19272800	In our preliminary experiments, over-expression of TWIST in A549 cells was observed; leading us to hypothesize that TWIST suppression might increase chemosensitivity of A549 cells to DDP. ;The data strongly indicate that TWIST depletion may effectively enhance chemosensitivity of A549 cells to DDP. ;The underlying mechanisms by which TWIST depletion enhances chemosensitivity of A549 cells to DDP …	Short interfering RNA directed against TWIST, a novel zinc finger transcription factor, increases A549 cell sensitivity to cisplatin via MAPK/mitochondrial pathway;Short interfering RNA directed against TWIST, a novel zinc finger transcription factor, increases A549 cell sensitivity to cisplatin via MAPK/mitochondrial pathway;Short interfering RNA directed against TWIST, a novel zinc finger trans…	chemosensitivity
PPARG	negative Regulation: PPARG ---| RNF8	Regulation	negative	2	24953653	On these target promoters, GPS2 acts as a pioneering factor for peroxisome proliferator-activator receptorÎ³ recruitment based on its ability to inhibit the E3 ubiquitin ligase RNF8, protect KDM4A from degradation and, therefore, promote histone H3K9 demethylation.	GPS2/KDM4A Pioneering Activity Regulates Promoter-Specific Recruitment of PPARÎ³	RNF8
CSF1	negative Regulation: CSF1 ---| chemosensitivity	Regulation	negative	1		For instance, Paulus et al. reported inhibition of macrophages by using a colony stimulating factor 1 (CSF-1) neutralizing antibody increases chemosensitivity in human breast cancer xenografts [25].	Tumor-associated macrophages: An accomplice in solid tumor progression	chemosensitivity
STAT3	negative Regulation: STAT3 ---| chemosensitivity	Regulation	negative	27	29175114;20026083;21549414;21549414;23340171;23246576;24076095;24735751;25892518;27130669;17531096;27725789;22961117;21887474;22205702;22205702;24220695;25867391;18059167;20106947;21685938;22205702;25867391;25908586;26121837;27373041;27797972	The chemosensitivity of cisplatin to cervical cancer cells in presence of mahanine was synergistically enhanced by STAT-3 inhibition with minimal toxicity. ;Inhibition of STAT3 activity by Andro enhanced chemosensitivity of tumor cells to doxorubicin, suggesting a potential therapeutic strategy using Andro in combination with conventional chemotherapeutic agents for treatment of cancer.;Thus, siR…	Phytochemical portfolio and anticancer activity of Murraya koenigii and its primary active component, mahanine;Inhibition of the JAK-STAT3 pathway by andrographolide enhances chemosensitivity of cancer cells to doxorubicin;Prognostic significance of STAT3 expression and its correlation with chemoresistance of non-small cell lung cancer cells;Prognostic significance of STAT3 expression and its cor…	chemosensitivity
RPS6KB1	negative Regulation: RPS6KB1 ---| chemosensitivity	Regulation	negative	1	25573956	Knockdown of p70S6K1, but not p70S6K2, significantly increases the chemosensitivity of OSI-906 in cultured colorectal cancer cells.	Inhibition of p70S6K1 Activation by Pdcd4 Overcomes the Resistance to an IGF-1R/IR Inhibitor in Colon Carcinoma Cells.	chemosensitivity
RNF8	negative Regulation: RNF8 ---| chemosensitivity	Regulation	negative	1	747	As a result, RNF8 knockdown greatly augmented the chemosensitivity of BT549 and MDA-MB-231 Triple negative breast cancer cells ( B; B).	The DNA Damage Transducer RNF8 Facilitates Cancer Chemoresistance and Progression through Twist Activation	chemosensitivity
PPARG	negative Regulation: PPARG ---| RPS6KB1	Regulation	negative	2	23766271;31267531	Endogenous PPARÎ³ in mesenchymal stem cells and osteoblasts strongly inhibited Akt/mammalian target of rapamycin (mTOR)/p70S6k activity and led to decreased osteoblastic differentiation. ;Taken together these observation, microRNA-10b-mediated PPARÎ³ inhibition enhanced DDP resistance by activating the AKT/mTOR/P70S6K signaling in esophageal cancer, suggesting a potential target to improve therap…	Osteoblast-targeted suppression of PPARÎ³ increases osteogenesis through activation of mTOR signaling.;microRNA-10b confers cisplatin resistance by activating AKT/mTOR/P70S6K signaling via targeting PPARÎ³ in esophageal cancer.	RPS6KB1
				172

## Sheet: Expression_LFC
geneName	abs_Z	Expression changes (LFC)	mSE	LL	UL	Z	p-value
NME1	0.89545	0.61354	0.685175	-0.729402	1.95648	0.89545	0.185273
PPARG	0.662621	0.499762	0.75422	-0.97851	1.97803	0.662621	0.253787
BMP6	0.342893	0.306498	0.893858	-1.44546	2.05846	0.342893	0.365839
ARNTL	1.17482	0.304116	0.258862	-0.203254	0.811485	1.17482	0.120034
ALB	0.495369	0.287851	0.581085	-0.851075	1.42678	0.495369	0.31017
THRB	0.832157	0.280247	0.336772	-0.379825	0.94032	0.832157	0.20266
TSC22D1	0.965564	0.238835	0.247352	-0.245976	0.723645	0.965564	0.167131
H2AFX	0.342711	0.237552	0.693156	-1.12103	1.59614	0.342711	0.365908
MYC	0.128624	-0.106904	0.83113	-1.73592	1.52211	-0.128624	0.448827
RPS6KB1	0.203959	-0.118696	0.581962	-1.25934	1.02195	-0.203959	0.419193
RNF8	0.409952	-0.154294	0.376371	-0.891982	0.583394	-0.409952	0.340921
RAC1	0.439619	-0.164483	0.37415	-0.897817	0.56885	-0.439619	0.330106
IGF1R	0.138769	-0.172764	1.24498	-2.61292	2.26739	-0.138769	0.444816
CSF1	0.654064	-0.203145	0.310589	-0.8119	0.405609	-0.654064	0.256535
TWIST1	0.311236	-0.212014	0.6812	-1.54717	1.12314	-0.311236	0.377811
SP7	0.516939	-0.234436	0.453508	-1.12331	0.654439	-0.516939	0.302599
CCR2	0.778843	-0.26465	0.339798	-0.930655	0.401355	-0.778843	0.218036
CFTR	0.641529	-0.315679	0.492073	-1.28014	0.648784	-0.641529	0.26059
STAT3	0.835765	-0.317164	0.37949	-1.06096	0.426635	-0.835765	0.201643
EGR1	0.598718	-0.420549	0.702416	-1.79728	0.956186	-0.598718	0.27468
TERT	0.633276	-0.471198	0.744064	-1.92956	0.987168	-0.633276	0.263277

## Sheet: GSEA1
Name	# of Entities	GO ID	Overlap	Percent Overlap	Overlapping Entities	p-value	Jaccard similarity	Hit type	p-value_beforeFDR	crit-p	beSignificant
GO: negative regulation of smooth muscle cell proliferation	82	0048662;	4	4	PPARG;TP53;MIR145;PTEN	0.000365029	0.0465116	GO: biological_process	9.08756e-09	1.08023e-06	TRUE
GO: regulation of muscle cell apoptotic process	125	0010660;	4	3	PPARG;TP53;MIR145;PTEN	0.00100544	0.0310078	GO: biological_process	5.00619e-08		TRUE
GO: positive regulation of release of cytochrome c from mitochondria	33	0090200;	3	9	BAX;TNFSF10;TP53	0.0013979	0.0789474	GO: biological_process	1.35614e-07		TRUE
GO: regulation of proteolysis	997	0030162;	6	0	PPARG;BAX;PTEN;SERPINB5;TNFSF10;TP53	0.0013979	0.00600601	GO: biological_process	1.39205e-07		TRUE
GO: negative regulation of fibroblast proliferation	40	0048147;	3	7	BAX;PPARG;TP53	0.00197068	0.0666667	GO: biological_process	2.45305e-07		TRUE
GO: positive regulation of apoptotic signaling pathway	213	2001235;	4	1	BAX;PTEN;TP53;TNFSF10	0.00221811	0.0184332	GO: biological_process	4.25559e-07		TRUE
GO: positive regulation of muscle cell apoptotic process	48	0010661;	3	6	PPARG;TP53;PTEN	0.00221811	0.0566038	GO: biological_process	4.28891e-07		TRUE
GO: regulation of smooth muscle cell proliferation	215	0048660;	4	1	PPARG;MIR145;PTEN;TP53	0.00221811	0.0182648	GO: biological_process	4.41767e-07		TRUE
GO: regulation of release of cytochrome c from mitochondria	53	0090199;	3	5	TP53;BAX;TNFSF10	0.00238498	0.0517241	GO: biological_process	5.80439e-07		TRUE
GO: oxidative stress-induced premature senescence	4	0090403;	2	50	TP53;ARNTL	0.00238498	0.2	GO: biological_process	5.93752e-07		TRUE
GO: regulation of cell aging	57	0090342;	3	5	TP53;ARNTL;PTEN	0.00264573	0.0483871	GO: biological_process	7.24533e-07		TRUE
GO: positive regulation of extrinsic apoptotic signaling pathway	65	2001238;	3	4	BAX;TNFSF10;PTEN	0.00361591	0.0428571	GO: biological_process	1.08023e-06		TRUE

## Sheet: Table 1
GO ID	Name	# of Entities	Overlap	Overlapping Entities	p-value	Jaccard similarity	Hit type
0048662;	GO: negative regulation of smooth muscle cell proliferation	82	4	PPARG;TP53;MIR145;PTEN	0.000365029	0.0465116	GO: biological_process
0010660;	GO: regulation of muscle cell apoptotic process	125	4	PPARG;TP53;MIR145;PTEN	0.00100544	0.0310078	GO: biological_process
0090200;	GO: positive regulation of release of cytochrome c from mitochondria	33	3	BAX;TNFSF10;TP53	0.0013979	0.0789474	GO: biological_process
0030162;	GO: regulation of proteolysis	997	6	PPARG;BAX;PTEN;SERPINB5;TNFSF10;TP53	0.0013979	0.00600601	GO: biological_process
0048147;	GO: negative regulation of fibroblast proliferation	40	3	BAX;PPARG;TP53	0.00197068	0.0666667	GO: biological_process
2001235;	GO: positive regulation of apoptotic signaling pathway	213	4	BAX;PTEN;TP53;TNFSF10	0.00221811	0.0184332	GO: biological_process
0010661;	GO: positive regulation of muscle cell apoptotic process	48	3	PPARG;TP53;PTEN	0.00221811	0.0566038	GO: biological_process
0048660;	GO: regulation of smooth muscle cell proliferation	215	4	PPARG;MIR145;PTEN;TP53	0.00221811	0.0182648	GO: biological_process
0090199;	GO: regulation of release of cytochrome c from mitochondria	53	3	TP53;BAX;TNFSF10	0.00238498	0.0517241	GO: biological_process
0090403;	GO: oxidative stress-induced premature senescence	4	2	TP53;ARNTL	0.00238498	0.2	GO: biological_process

## Sheet: GSEA2
Name	# of Entities	GO ID	Overlap	Percent Overlap	Overlapping Entities	p-value	Jaccard similarity	Hit type	p-value_beforeFDR	crit-p	beSignificant
GO: positive regulation of cell motility	630	2000147;	9	1	CSF1;IGF1R;TWIST1;CCR2;RPS6KB1;EGR1;TERT;RAC1;MYC	2.37001e-07	0.0141732	GO: biological_process	1.07869e-11	7.60557e-06	TRUE
GO: positive regulation of cellular component movement	650	0051272;	9	1	CSF1;IGF1R;TWIST1;CCR2;RPS6KB1;EGR1;TERT;RAC1;MYC	2.37001e-07	0.0137405	GO: biological_process	1.42607e-11		TRUE
GO: positive regulation of locomotion	666	0040017;	9	1	CSF1;IGF1R;TWIST1;CCR2;RPS6KB1;EGR1;TERT;RAC1;MYC	2.37001e-07	0.0134128	GO: biological_process	1.77183e-11		TRUE
GO: positive regulation of cell migration	603	0030335;	8	1	CSF1;IGF1R;CCR2;RPS6KB1;EGR1;TERT;RAC1;MYC	4.29277e-06	0.0131363	GO: biological_process	4.27908e-10		TRUE
GO: regulation of smooth muscle cell proliferation	215	0048660;	6	2	IGF1R;PPARG;RPS6KB1;EGR1;TERT;MYC	1.13479e-05	0.0269058	GO: biological_process	1.43819e-09		TRUE
GO: cellular response to oxygen levels	221	0071453;	6	2	PPARG;TWIST1;CFTR;EGR1;TERT;MYC	1.13479e-05	0.0262009	GO: biological_process	1.69676e-09		TRUE
GO: response to alcohol	460	0097305;	7	1	PPARG;STAT3;IGF1R;RPS6KB1;CFTR;EGR1;MYC	1.69229e-05	0.0149893	GO: biological_process	2.95206e-09		TRUE
GO: response to peptide hormone	479	0043434;	7	1	PPARG;STAT3;IGF1R;RPS6KB1;CFTR;EGR1;MYC	1.95957e-05	0.0144033	GO: biological_process	3.90664e-09		TRUE
GO: cellular response to hormone stimulus	520	0032870;	7	1	PPARG;STAT3;IGF1R;RPS6KB1;CFTR;EGR1;MYC	3.0728e-05	0.0132827	GO: biological_process	6.89174e-09		TRUE
GO: positive regulation of smooth muscle cell proliferation	130	0048661;	5	3	IGF1R;EGR1;TERT;MYC;RPS6KB1	3.48612e-05	0.0359712	GO: biological_process	8.68751e-09		TRUE
GO: response to peptide	553	1901652;	7	1	PPARG;STAT3;IGF1R;RPS6KB1;CFTR;EGR1;MYC	3.84356e-05	0.0125	GO: biological_process	1.05361e-08		TRUE
GO: cellular response to insulin stimulus	139	0032869;	5	3	IGF1R;PPARG;EGR1;MYC;RPS6KB1	4.06906e-05	0.0337838	GO: biological_process	1.21682e-08		TRUE
GO: regulation of gliogenesis	146	0014013;	5	3	PPARG;TERT;CCR2;MYC;CSF1	4.80828e-05	0.0322581	GO: biological_process	1.55771e-08		TRUE
GO: response to mechanical stimulus	334	0009612;	6	1	IGF1R;PPARG;RPS6KB1;EGR1;RAC1;MYC	5.73991e-05	0.0175439	GO: biological_process	2.00256e-08		TRUE
GO: regulation of neurogenesis	994	0050767;	8	0	PPARG;IGF1R;RAC1;STAT3;CSF1;CCR2;TERT;MYC	5.80856e-05	0.008	GO: biological_process	2.17126e-08		TRUE
GO: cellular response to organic cyclic compound	634	0071407;	7	1	PPARG;STAT3;IGF1R;RPS6KB1;CFTR;EGR1;MYC	6.76761e-05	0.0109204	GO: biological_process	2.69841e-08		TRUE
GO: positive regulation of cell development	692	0010720;	7	1	PPARG;CSF1;IGF1R;CCR2;CFTR;RAC1;MYC	0.000116093	0.0100143	GO: biological_process	4.91819e-08		TRUE
GO: cellular response to decreased oxygen levels	202	0036294;	5	2	TWIST1;CFTR;EGR1;TERT;MYC	0.000176336	0.0236967	GO: biological_process	7.90983e-08		TRUE
GO: positive regulation of smooth muscle cell migration	75	0014911;	4	5	EGR1;TERT;MYC;RPS6KB1	0.000188188	0.0470588	GO: biological_process	8.9104e-08		TRUE
GO: cellular response to ketone	220	1901655;	5	2	IGF1R;PPARG;RPS6KB1;CFTR;MYC	0.000242799	0.0218341	GO: biological_process	1.21012e-07		TRUE
GO: positive regulation of gliogenesis	86	0014015;	4	4	CSF1;PPARG;CCR2;MYC	0.000280892	0.0416667	GO: biological_process	1.55101e-07		TRUE
GO: regulation of DNA metabolic process	473	0051052;	6	1	PPARG;IGF1R;TWIST1;RNF8;RAC1;MYC	0.000280892	0.012474	GO: biological_process	1.57193e-07		TRUE
GO: response to insulin	233	0032868;	5	2	IGF1R;PPARG;RPS6KB1;EGR1;MYC	0.000280892	0.0206612	GO: biological_process	1.60998e-07		TRUE
GO: regulation of vasculature development	491	1901342;	6	1	PPARG;STAT3;TWIST1;CCR2;EGR1;TERT	0.000327502	0.012024	GO: biological_process	1.95874e-07		TRUE
EGF -> AP-1/ATF Expression Targets	179	NONE	8	4	IGF1R;PPARG;EGR1;TWIST1;TERT;RAC1;MYC;CSF1	0.00033944	0.0432432	Biomarkers	2.2174e-07		TRUE
GO: response to ethanol	249	0017036;	5	2	IGF1R;STAT3;RPS6KB1;EGR1;MYC	0.00033944	0.0193798	GO: biological_process	2.23895e-07		TRUE
GO: cellular response to peptide hormone stimulus	250	0071375;	5	1	IGF1R;PPARG;RPS6KB1;EGR1;MYC	0.00033944	0.019305	GO: biological_process	2.28391e-07		TRUE
GO: response to oxygen levels	544	0070482;	6	1	PPARG;TWIST1;CFTR;EGR1;TERT;MYC	0.000512778	0.0108696	GO: biological_process	3.57799e-07		TRUE
GO: developmental process involved in reproduction	955	0003006;	7	0	PPARG;IGF1R;RPS6KB1;CFTR;RNF8;CSF1;MYC	0.000591462	0.00727651	GO: biological_process	4.41055e-07		TRUE
GO: response to antibiotic	564	0046677;	6	1	STAT3;IGF1R;RPS6KB1;CFTR;EGR1;MYC	0.000591462	0.0104895	GO: biological_process	4.42181e-07		TRUE
GO: regulation of smooth muscle cell migration	117	0014910;	4	3	EGR1;TERT;MYC;RPS6KB1	0.000693637	0.0314961	GO: biological_process	5.35854e-07		TRUE
GO: cellular response to peptide	307	1901653;	5	1	IGF1R;PPARG;RPS6KB1;EGR1;MYC	0.000787638	0.0158228	GO: biological_process	6.31053e-07		TRUE
GO: positive regulation of neurogenesis	602	0050769;	6	0	PPARG;CSF1;IGF1R;CCR2;RAC1;MYC	0.000787638	0.00983607	GO: biological_process	6.47729e-07		TRUE
GO: DNA-binding transcription activator activity, RNA polymerase II-specific	534	0001228;	6	1	PPARG;STAT3;SP7;TWIST1;EGR1;MYC	0.00087685	0.0110701	GO: molecular_function	7.42945e-07		TRUE
GO: transcription factor activity, RNA polymerase II proximal promoter sequence-specific DNA binding	541	0000982;	6	1	PPARG;STAT3;SP7;TWIST1;EGR1;MYC	0.000919177	0.010929	GO: molecular_function	8.01714e-07		TRUE
GO: positive regulation of nervous system development	667	0051962;	6	0	PPARG;CSF1;IGF1R;CCR2;RAC1;MYC	0.00131363	0.00888889	GO: biological_process	1.1785e-06		TRUE
GO: cytokine-mediated signaling pathway	676	0019221;	6	0	STAT3;CSF1;TWIST1;CCR2;EGR1;MYC	0.00138191	0.00877193	GO: biological_process	1.27419e-06		TRUE
GO: cellular response to organonitrogen compound	687	0071417;	6	0	PPARG;IGF1R;RPS6KB1;CFTR;EGR1;MYC	0.00147811	0.00863309	GO: biological_process	1.39973e-06		TRUE
GO: response to wounding	363	0009611;	5	1	CCR2;RPS6KB1;EGR1;RAC1;MYC	0.00148167	0.0134409	GO: biological_process	1.44002e-06		TRUE
Leptin -> STAT Expression Targets	96	NONE	6	6	IGF1R;PPARG;EGR1;TERT;MYC;STAT3	0.00202852	0.0576923	Biomarkers	2.05202e-06		TRUE
GO: cellular response to nitrogen compound	736	1901699;	6	0	PPARG;IGF1R;RPS6KB1;CFTR;EGR1;MYC	0.00202852	0.00806452	GO: biological_process	2.08897e-06		TRUE
GO: cellular response to hypoxia	167	0071456;	4	2	EGR1;TWIST1;TERT;MYC	0.00202852	0.0225989	GO: biological_process	2.22139e-06		TRUE
GO: cellular response to growth factor stimulus	397	0071363;	5	1	IGF1R;TWIST1;RPS6KB1;EGR1;MYC	0.00202852	0.0123153	GO: biological_process	2.23417e-06		TRUE
GO: homeostasis of number of cells within a tissue	45	0048873;	3	6	CSF1;CCR2;RAC1	0.00202852	0.0535714	GO: biological_process	2.27013e-06		TRUE
GO: positive regulation of lipid metabolic process	168	0045834;	4	2	IGF1R;PPARG;TWIST1;RAC1	0.00202852	0.0224719	GO: biological_process	2.2748e-06		TRUE
GO: positive regulation of small molecule metabolic process	173	0062013;	4	2	PPARG;TWIST1;MYC;STAT3	0.00222999	0.0218579	GO: biological_process	2.5563e-06		TRUE
GO: cellular response to lipid	767	0071396;	6	0	PPARG;IGF1R;RPS6KB1;CFTR;EGR1;MYC	0.00226554	0.00774194	GO: biological_process	2.65352e-06		TRUE
GO: response to ketone	419	1901654;	5	1	PPARG;IGF1R;RPS6KB1;CFTR;MYC	0.00239731	0.0116822	GO: biological_process	2.90915e-06		TRUE
GO: response to antineoplastic agent	179	0097327;	4	2	IGF1R;EGR1;MYC;RPS6KB1	0.00239731	0.021164	GO: biological_process	2.92733e-06		TRUE
GO: regulation of small molecule metabolic process	422	0062012;	5	1	PPARG;STAT3;TWIST1;EGR1;MYC	0.00241205	0.0116009	GO: biological_process	3.01243e-06		TRUE
GO: proximal promoter DNA-binding transcription activator activity, RNA polymerase II-specific	367	0001077;	5	1	TWIST1;STAT3;EGR1;MYC;SP7	0.00241205	0.0132979	GO: molecular_function	3.06555e-06		TRUE
GO: regulation of lipid metabolic process	441	0019216;	5	1	PPARG;IGF1R;TWIST1;EGR1;RAC1	0.00288274	0.0111111	GO: biological_process	3.7356e-06		TRUE
GO: regulation of angiogenesis	445	0045765;	5	1	PPARG;STAT3;TWIST1;CCR2;TERT	0.00295579	0.0110132	GO: biological_process	3.90394e-06		TRUE
GO: response to growth factor	448	0070848;	5	1	IGF1R;TWIST1;RPS6KB1;EGR1;MYC	0.00298944	0.0109409	GO: biological_process	4.03406e-06		TRUE
GO: cell proliferation	827	0008283;	6	0	RAC1;STAT3;CSF1;TWIST1;EGR1;MYC	0.00298944	0.00718563	GO: biological_process	4.10205e-06		TRUE
GO: cellular response to alcohol	196	0097306;	4	2	IGF1R;PPARG;CFTR;MYC	0.00298944	0.0194175	GO: biological_process	4.19632e-06		TRUE
GO: E-box binding	48	0070888;	3	6	PPARG;TWIST1;MYC	0.00298944	0.0508475	GO: molecular_function	4.24636e-06		TRUE
GO: response to decreased oxygen levels	461	0036293;	5	1	TWIST1;CFTR;EGR1;TERT;MYC	0.00320885	0.0106383	GO: biological_process	4.63799e-06		TRUE
GO: positive regulation of binding	214	0051099;	4	1	PPARG;TWIST1;TERT;MYC	0.0040419	0.0178571	GO: biological_process	5.94278e-06		TRUE
IFNA1/Gq Expression Targets	64	NONE	5	7	EGR1;TWIST1;TERT;MYC;STAT3	0.00409583	0.0684932	Biomarkers	6.34485e-06		TRUE
GO: cellular response to drug	492	0035690;	5	1	IGF1R;RPS6KB1;CFTR;EGR1;MYC	0.00409583	0.00998004	GO: biological_process	6.36718e-06		TRUE
GO: transcription factor binding	774	0008134;	6	0	PPARG;STAT3;TWIST1;EGR1;TERT;MYC	0.00409583	0.00767263	GO: molecular_function	6.40371e-06		TRUE
GO: aging	493	0016280;	5	1	STAT3;IGF1R;RPS6KB1;CFTR;TERT	0.00409583	0.00996016	GO: biological_process	6.43036e-06		TRUE
GO: negative regulation of cell differentiation	920	0045596;	6	0	PPARG;CFTR;STAT3;TWIST1;TERT;MYC	0.00469533	0.00646552	GO: biological_process	7.57757e-06		TRUE
GO: positive regulation of DNA binding	67	0043388;	3	4	PPARG;TWIST1;MYC	0.00469533	0.0384615	GO: biological_process	7.60557e-06		TRUE

## Sheet: Table 2
GO ID	Name	# of Entities	Overlap	Overlapping Entities	p-value	Jaccard similarity
2000147;	GO: positive regulation of cell motility	630	9	CSF1;IGF1R;TWIST1;CCR2;RPS6KB1;EGR1;TERT;RAC1;MYC	2.37001e-07	0.0141732
0051272;	GO: positive regulation of cellular component movement	650	9	CSF1;IGF1R;TWIST1;CCR2;RPS6KB1;EGR1;TERT;RAC1;MYC	2.37001e-07	0.0137405
0040017;	GO: positive regulation of locomotion	666	9	CSF1;IGF1R;TWIST1;CCR2;RPS6KB1;EGR1;TERT;RAC1;MYC	2.37001e-07	0.0134128
0030335;	GO: positive regulation of cell migration	603	8	CSF1;IGF1R;CCR2;RPS6KB1;EGR1;TERT;RAC1;MYC	4.29277e-06	0.0131363
0048660;	GO: regulation of smooth muscle cell proliferation	215	6	IGF1R;PPARG;RPS6KB1;EGR1;TERT;MYC	1.13479e-05	0.0269058
0071453;	GO: cellular response to oxygen levels	221	6	PPARG;TWIST1;CFTR;EGR1;TERT;MYC	1.13479e-05	0.0262009
0097305;	GO: response to alcohol	460	7	PPARG;STAT3;IGF1R;RPS6KB1;CFTR;EGR1;MYC	1.69229e-05	0.0149893
0043434;	GO: response to peptide hormone	479	7	PPARG;STAT3;IGF1R;RPS6KB1;CFTR;EGR1;MYC	1.95957e-05	0.0144033
0032870;	GO: cellular response to hormone stimulus	520	7	PPARG;STAT3;IGF1R;RPS6KB1;CFTR;EGR1;MYC	3.0728e-05	0.0132827
0048661;	GO: positive regulation of smooth muscle cell proliferation	130	5	IGF1R;EGR1;TERT;MYC;RPS6KB1	3.48612e-05	0.0359712
